# Supplementary material for: Realtime phase-amplitude coupling analysis of micro electrode recorded brain signals
Source: PLoS One. 2018 Sep 28;13(9):e0204260. doi: 10.1371/journal.pone.0204260 (PMC6161890; doi:10.1371/journal.pone.0204260)
Supplement: S1 Dataset — There are two .mat files compressed into S1_Dataset.zip. (ZIP) [file pone.0204260.s004.zip]

Archive with 2 entries (2 files):
- plos_pacpy_data_with_pac.mat
- plos_pacpy_data_without_pac.mat
